# Supplementary material for: A pilot study of alternative substrates in the critically Ill subject using a ketogenic feed
Source: Nat Commun. 2023 Dec 15;14:8345. doi: 10.1038/s41467-023-42659-8 (PMC10724188; doi:10.1038/s41467-023-42659-8)
Supplement: Supplementary file 4 — Source Data [file 41467_2023_42659_MOESM4_ESM.xlsx]

## Sheet: Fig 1a
	Ketogenic Feed															Standard Feed
1	0.06	0.06	0.06	0.05	0.72	0.04	0.09	0.58	0.04	0.02	0.05	0.05	1.01			0.09	0.14	0.07	0.1	0.07	0.08	0.06	0.06	0.13	0.12	0.07	0.08	0.06	0.05
2	0.09	0.74	0.17	0.59	0.77	0.09	0.34	0.58	0.19	0.11	0.14	0.27	0.49			0.3	0.05	0.06	0.05	0.07	0.1	0.03	0.28	0.55	0.07	0.07	0.09	0.03	0.03
3	0.09	0.83	0.45	1.67	0.99	0.23	0.27	0.06	0.19	0.08	0.17	0.83	2.09			0.29	0.08	0.07			0.13	0.07	0.06	0.05	0.05	0.04	0.18	0.12	0.04
4	0.36	1.83		1.31	0.77	0.27	0.12	0.09	0.24	0.23	0.17	0.83	0.54			0.09	0.12	0.08			0.15	0.07	0.08	0.06	0.07	0.08	0.06	0.09	0.06
5	0.31	1.05	0.05	0.18	0.38	0.14		0.2	0.46	0.23	0.21	0.47	0.86			0.16	0.09	0.07			0.11	0.12	0.19	0.13	0.1	0.09	0.04	0.08	0.09
6	0.35	0.72	0.26	0.21	1.24	0.15		0.15	0.24	0.37	0.92	0.39	0.23			0.17	0.09	0.1			0.09	0.08	0.23	0.09	0.13	0.07	0.07	0.06
7	1.04	3.62	0.37	0.12	0.05	0.22		0.27	0.2		0.76	0.85	2.11			0.1	0.08	0.08			0.12	0.36	0.22	0.08	0.09	0.09	0.05	0.09
8	0.54	0.72	0.12	0.56	0.05	0.18		0.6	0.44			2.29	2.35			1.37	0.09	0.06			0.15	0.71	0.1	0.08	0.1	0.27	0.05	0.04
9	1.11	0.28	0.14	0.18		0.48		0.14	0.24			0.61	1.34			0.09	0.05	0.06			0.1	0.55	0.11	0.08	0.1	0.17	0.05	0.06
10	0.33		0.13	0.3		0.77		0.53	0.3			0.62	1.43			0.14	0.09	0.12			0.11	1.1	0.12	0.09	0.09	0.09	0.05	0.09

## Sheet: Fig 1b
Ketogenic Feed															Standard Feed
28.28	38.35	20.73	58.27	248.59	54.13	29.82	51.72	22.12	38.1	19.04	28.52	704.07			22.29	180.81	37.62	40.55	18.96	31.61	24.45	34.12	98.83		42.26	32.2	25.83
22.82	291.92	18.31	581.01		61.24	145.88	368.92	38.5	78.02	44.81	126.05	284.65			367.35	30.17	41.36	66.91	19.66	26.26	25.45	17.28	229.81	12.98	47.1	32.57	22.16
36.53	933.47	51.9	1150.33	424.11	201.49	127.25	61.06	361.35	141.84	111.96	418.72	969.49			109.25	19.76	50.45			33.74	114.89	19.53	32.14	24.21	26.56	58.02	43.39
	1137.1	74.55	929.2	666.46	305.84	66.13	78.06	619.32	146.35	172.51	616.34	261.71			62.27	26.3	52.41			105.61	56.46	48.69	27.33	23.24	42.58	19.64	48.71
111.38	961.53	31.63	554.56	326.73	164.94		112.23	380.21	130.47	879.12	229.37	316.78			114.49	21.29	41.35			40	74.29	117.57	43.66	23.47	66.92	21.45	51.37
246.39	492.11	47.23	249.1	652.76	178.52		65.34	112.18		572.3	243.55	138.62			93.59	27.08	40.36			65.77	74.88	178.29	46.27	54.13	51.95	44.79	40.46
581.14	993.66	65.85	338.51	15.62	190.02		101.66	170.65		492.06	688.7	990			55	20.38	47.51			50.53	51.25	130.63	30.54	36.6	61.44	24.48	52.4
532.54	395.26	24.3	673.92	32.16	123.61		314.97	171.19			1346.88	1196.47			1379.8	94.72	35.18			78.01	70.92	101.43	57.27	44.99	174.33	37.63	40.1
344.66	108.36	29.6	333.7		313.16		121.41	959.38			476.55	482.79			1402.43	25.86	57.62			54.92	378.17	76.57		36.59	92.43	26.59	51.84
212.91		27.62	336.92		289.28		313.09	197.24			656.76	958.56			63.41	28.54	55.36			71.76	1072.78	65.04	19.45	53.24	35.75	24.23	64.76

## Sheet: Fig 2a
Ketogenic Feed	Control Feed
1.13137	16.0091
28.5594	24.4655
7.33143	32.0053
14.6635	21.2534
6.88612	12.7042
5.14342	10.5464
6.91052	16.9182
6.61361	4.947
7.96323	10.3051
5.82668	7.57527
11.7108	17.9631
14.2156	8.49044
13.6893	14.6176
31.9984	13.9844
6.28202	16.6986
13.3894	15.9894
9.55894	13.4713
13.2723	23.7178
20.9633	10.0719
4.22241	5.11013
4.9082	41.3823
5.8185	44.3089
8.28332	5.17271
12.2972	7.56869
12.6091	14.6628
6.3323	17.2812
9.13492	6.91227
19.0133	10.163
8.98069	23.8662
4.93097	28.4713
7.80123
	29.5188
	8.39812
20.8916
9.90099	8.54995
11.6474	2.51459
4.05481	24.3255
22.493	8.99878
6.56431	13.2538
6.92039	29.1244
11.6833	30.4625
15.7422	5.29201
6.38124	8.64938
10.2628	15.5385
5.547	10.0076
	9.28208
	6.91164
24.6513
32.2067	4.03751
3.83442	18.4472
2.87582	7.32863
2.32618	10.7205
7.35204	31.7344
12.0787	19.6568
0.820877	18.3374
15.1163	4.50638
7.15939
22.5404	16.3043
7.27921	3.19272
	11.5049
	6.3581
11.0697	4.26655
8.29338	35.841
4.6309	8.66953
11.1949	6.3028
4.44949	6.53256
2.38904	8.26214
3.97857	12.3979
17.5276	10.2763
16.123
14.6399	6.01525
1.36083	7.31769
	8.94378
	22.4813
4.47652	15.8443
4.30494	21.7421
13.2525	11.3416
6.90048	21.8121
1.32169	10.3263
6.41967	10.4882
4.51335	15.1979
14.1606	7.03475
5.48512
	19.6499
4.03734	18.2367
	8.72628
	15.8519
5.07824	17.0986
16.8639	21.7202
0.840801	14.0698
4.7619	23.3316
	12.4693
0	16.7161
4.13576	6.72666
17.6544	12.8911
3.26903
	10.3755
10.5826	16.6057
	7.68418
	29.4868
0	48.2553
4.22357	26.9932
3.28684	5.30739
6.60439	7.28604
	35.8908
	15.9324
7.80625	10.0154
11.326	5.97109
6.89283
	11.1321
	17.5881
	14.2076
4.89626	34.0157
6.60622	9.72679
4.15969	21.0123
	16.0373
	12.3785
8.76061	17.947
13.4771	16.8115
7.73237	11.1326
	8.71474
	10.4157
	6.85121
	9.40692
6.07083	8.23169
	12.3503
	27.5913
10.7001	10.3506
26.1049	12.2007
	22.7945
	10.7414
	7.45975
	11.1676
	15.544
	6.80371

## Sheet: Fig 2b
Energy			Protein
Control	Ketogenic		Control	Ketogenic
148.7	81.84		50.24	116.6
88	56.46		76.35	90.87
77.19	82.6		64.12	93.87
122.73	94		45.74	98.63
101.64	98.45		86.3	103.17
83.06	57.8		90.51	53.67
76.81	88.7		63.24	87.32
116.05	78.26		93.59	77.09
79.04	94.69		65.05	91.08
103.15	100.05		86.96	87.6
85.98	83.21		69.73	89.81
41.43	82.52		23.81	81.39
97.23	76.97		92.51	70.47
83.26	104.7		81.63	91.47
93.6	81

## Sheet: Fig 2c
Ketogenic Feed															Standard Feed
30.83	48.84	72.35	60.92	44.17	59.35	52.49	160.55	52.92	118.37	103.42	57.65	23.97			39.69	208.47	188.57	54.68	46.03	37.76	33.71	80.13	46.72		68.43	198.81	89.05
56.87	45.68	45.34	31.58		49.53	42.49	72.1	25.26	152.68	61.06	67.75	24.55			34.81	49.26	174.87	59.42	41.44	28.37	34.15	61.85	81.31	43.74	102.83	42.67	45.82
25.11	30.02	33.33	42.61	37.83	36.78	164.11	82.51	70.62	74.45	28.3	50.06	25.79			98.51	51.07	230.32			47.94	27.88	45.19	72.7	28.19	104.72	39.95	73.52
	37.86	51.1	39.07	37.82	82.45	58.19	59.05	58.94	33.15	37.48	56.26	29.76			54.25	30.06	68.95			57.12	33.64	39.48	62.76	74.95	85.47	36.8	81.05
31.31	43.05	34.8	36.5	44.97	87.94		33.61	49.99	18.35	226.85	24.94	21.01			41.25	25.26	134.4			22.67	19.42	20.35	123.75	19.36	70.53	45.89	72.29
16.11	42.21	43.62	35.48	46.32	71.03		25.97	42.13		72.13	40.68	13.98			41.49	32.21	101.89			34.95	17.74	17.3	79.43	27.97	43.9	39.54	45.62
24.63	35.46	48.77	39.17	49.55	36.69		32.59	61.34		66.21	61.59	32.56			41.93	34.23	72.1			343.55	37.69	15.98	65.93	74.33	41.79	72.02	56.84
24.02	50.05	72.42	99.45	178.37	30.29		52.53	35.66			73.4	29.51			38.52	69.14	103.28			29.67	103.01	19.98	116.22	27.95	12.06	33	40.68
27.21	54.83	85.19	112.77		104.12		51.46	328.74			21.43	36.98			39.41	46.18	187.12			25.42	58.2	20.13		56.02	23.51	54.88	16.49
26.29		97.51	60.51		69.68		44.66	53.71			30.37	47.01			19.38	43.91	180.65			33.02	153.27	21.53	12.57	52.1	17.59	31.74	26.8

## Sheet: Fig 2d
Ketogenic Feed															Standard Feed
1.72	2.11	2.1	1.57	1.83	1.06	3.33	0.76	1.85	2.48	2.81	2.25	0.58			6.37	1.84	3.8	2.88	3.11	2.96	2.41	3.25	0.75	3.24	1.24	4.3	2.69	1.25
1.06	1.12	2.36	0.59	3.01	1.42	2.17	0.84	1.04	2.55	1.5	1.01	0.67			0.8	1.29	3.77	5.68	1.6	4.65	3.4	4	0.84	2.83	2.07	1.79	1.4	2.04
0.79	0.86	2.78	0.64	1.4	1.28	2.94	1.22	0.54	1.51	0.73	0.81	0.6			3.74	2	3.85			3.75	0.74	4.39	1.29	1.42	1.53	1.62	1.25	1.02
0.65	1.14		0.73	1	0.91	2.09	0.91	0.09	0.5	0.89	1.16	0.77			6.35	1.63	3.62			4.05	1.22	1.78	2.07	2.65	1.74	2.21	1.4	1.22
0.71	1.03	3.54	0.11	1.45	1.42		0.83	0.64	0.62	1.36	0.76	0.61			1.77	1.37	3.14			3.53	0.82	1.06	2.07	2.1	1.11	1.9	1.54	1.19
0.56	2.06	3.07	0.86	1.79	0.98		1	0.58	0.79	1.16	0.98	0.56			3.13	1.97	5.35			2.86	0.81	0.7	1.32	1.16	0.87	1.79	1.43
0.56	1.19	2.85	0.31	8.4	1.03		1.1	1.01		1.06	0.7	0.71			3.18	1.04	2.52			3.56	3.26	0.76	1.24	1.53	0.77	1.59	1.33
0.57	1.75	3.5	0.77	5.3	1.6		0.96	0.55			0.61	0.47			1.71	1.17	3.73			3.39	5.79	0.65	1.34	0.6	0.53	1.33	1
0.89	2.43	4.36	1.26		1.51		0.66	0.99			0.77	0.72			2.06	0.71	3.02			2.95	0.93	1.09	1.46	1.13	0.91	3.06	1.12
1.01		5.22	0.81		1.75		0.35	0.48			0.71	0.64			0.84	1.51	7.34			2.91	0.74	1.1	1.15	0.99	0.96	4.77	1.18

## Sheet: Fig3a
Sample	Group	Day	FT003	FT007	FT014	FT019	FT024	FT028	FT035	FT041	FT058	FT060	FT073	FT080	FT084	FT086	FT087	FT092	FT093	FT103	FT125	FT136	FT142	FT149	FT157	FT169	FT172	FT193	FT194	FT198	FT229	FT234	FT247	FT267	FT268	FT270	FT273	FT274	FT287	FT308	FT313	FT318	FT329	FT331	FT332	FT347	FT357	FT361	FT365
810_D10	Keto	D10	15.0653	15.2311	17.0116	15.4735	14.0438	16.8846	16.7393	16.4753	17.2398	15.5793	15.9396	14.0097	14.0554	15.9233	13.018	15.0437	13.6983	16.5945	15.2158	15.2745	18.6753	18.5501	15.3594	13.7738	15.9351	17.7308	14.3791	16.564	13.6409	17.9529	15.7194	17.8247	16.5137	14.6043	15.3621	13.6044	13.2433	18.0515	19.9136	16.8357	17.6184	15.9212	15.3648	17.6745	16.7444	16.9462	14.2632
949_D10	Control	D10	14.8964	13.5875	12.9875	14.9767	15.3629	19.7108	14.2525	18.4993	16.9737	15.9693	18.9719	14.9113	14.9088	14.3269	15.203	14.3041	14.1606	16.0813	14.9496	16.4522	16.1495	17.4886	18.2746	14.7248	18.5246	13.5785	15.4696	17.4243	18.6373	17.7995	15.5087	16.748	16.8886	17.7379	15.1481	13.8092	13.2449	17.7834	20.5234	16.3434	14.3172	15.86	15.569	15.3906	18.6932	19.9911	15.5807
845_D10	Control	D10	14.6536	13.8974	17.2683	15.6338	15.4038	19.694	14.6588	17.6271	16.7151	15.7324	17.0698	14.6031	14.7066	15.5793	14.1327	14.3857	13	16.6409	14.7683	15.4801	17.0772	17.3508	13.9767	13.5689	17.3315	17.7114	14.8571	17.6014	17.797	16.9484	15.3596	16.8086	16.8116	15.849	14.7727	13.1043	13.7515	18.7143	16.0833	16.9444	16.9388	15.3167	15.4024	15.7845	16.8435	16.6271	15.5855
547_D10	Control	D10	14.9956	14.5388	17.8301	15.4345	15.8491	20.0194	14.8061	17.6076	16.2923	15.3794	16.5091	14.7599	19.4426	15.3636	13.9449	14.0529	13.0407	16.4503	15.0612	15.6083	17.4951	17.8178	15.8019	14.2967	17.4323	17.6144	15.602	18.2942	17.8842	17.5413	15.6385	16.8045	17.0892	15.5444	15.3826	13.1999	13.3956	18.159	15.5487	16.7629	17.4001	16.0441	15.4156	16.9676	17.0985	16.4461	14.3942
107_D10	Keto	D10	14.1851	14.9953	15.5351	14.9407	13.0232	20.1332	14.5586	18.8808	16.6172	15.6057	19.7778	15.2353	15.2479	14.1642	13.0768	14.4333	17.1311	16.2543	14.5143	16.8252	17.6777	16.8028	18.8303	18.0805	18.401	17.1276	14.3916	14.9173	18.9322	18.0036	15.1815	17.8054	17.6944	17.2831	15.1151	14.4916	13.4215	17.5224	17.6386	17.1284	14.2476	16.3949	15.3155	16.3394	18.5406	20.0289	14.0946
733_D10	Keto	D10	15.0068	15.1882	16.0305	15.5364	14.8601	16.905	15.0393	17.556	17.0722	16.1241	16.4413	14.5465	13.2736	15.6429	13.118	14.4156	14.1866	16.6438	15.0452	15.4982	18.3054	14.8175	14.3529	14.3005	17.391	17.8688	15.1806	16.817	17.0059	17.1454	15.6076	18.0412	16.3999	14.2972	15.4721	13.2893	13.4746	17.8796	15.241	16.94	17.5831	15.6287	15.6655	15.5598	16.7602	16.4711	13.8947
264_D10	Keto	D10	15.0359	14.7367	15.7385	15.3468	15.4117	19.9108	14.6563	17.8199	16.9546	15.9429	17.2307	14.4852	14.5267	15.1252	14.5974	14.5645	14.3868	16.3888	14.9387	15.7585	17.2334	18.3295	14.4274	14.2246	17.3936	17.8208	15.4282	14.4104	14.011	16.6672	15.5036	16.473	16.8512	13.3448	15.0616	13.711	13.3997	18.5078	15.8825	16.6535	17.8596	15.6649	15.3245	16.9123	17.0462	17.1436	14.9113
432_D10	Control	D10	14.6632	14.4036	16.1554	15.6955	15.5506	20.3456	15.0373	18.839	16.7847	15.7735	19.7782	15.6154	13.9615	15.7291	15.0753	14.5988	14.61	16.7645	14.8088	16.7457	16.999	17.7099	14.2141	13.7231	15.7753	18.5511	14.9854	17.7203	16.9576	16.9863	15.3272	17.011	17.8178	18.271	15.1162	14.8828	14.3106	19.2694	19.0376	17.0187	17.9149	15.6043	16.2445	14.9598	17.9746	18.376	15.5675
196_D10	Control	D10	14.694	14.0658	15.7794	15.6897	14.9607	20.7186	15.5395	17.7056	16.8238	15.9237	16.1742	14.7003	14.6933	15.871	14.6779	13.7126	13.1822	16.7056	14.7883	15.4264	13.8281	17.88	13.8781	14.1814	17.628	17.5764	15.4147	17.3499	17.5739	17.0883	15.4698	16.504	16.4564	15.5733	15.1805	13.4677	13.6529	18.1325	15.4729	16.9698	17.4843	16.0666	15.577	17.4352	16.7284	16.9127	15.8613
901_D10	Control	D10	14.3818	13.1567	15.7935	14.8986	15.3203	19.8351	14.4233	17.9326	16.502	15.553	17.2214	14.9794	13.5499	14.8812	13.7952	14.4673	13.6076	16.2442	14.6143	15.7421	16.1604	16.9176	16.4655	14.6356	17.9537	17.6671	14.5231	17.2023	17.8718	15.5042	15.0696	16.3456	17.3248	16.3914	14.8542	13.1695	13.5704	17.1983	19.7151	16.5554	16.4852	15.577	14.784	14.5405	17.5832	16.72	15.1638
173_D10	Keto	D10	15.2095	15.8721	15.7802	15.5631	14.8524	20.3358	15.4834	17.9086	17.2392	16.2852	17.2008	15.3674	14.094	16.1179	13.1674	15.0928	15.2514	16.6103	15.0274	15.78	18.1173	18.2586	14.0857	15.088	19.1995	13.445	14.8259	16.456	15.8465	18.0493	15.8817	18.0505	16.7152	15.5274	15.1847	14.3419	14.2244	17.8724	15.0921	16.8752	18.3443	16.2579	15.331	15.3779	17.0478	17.0382	15.8258
678_D10	Keto	D10	15.1274	15.5551	16.3269	15.7005	14.7364	19.9912	15.0508	17.7912	17.1228	16.1538	16.6599	14.939	15.0232	15.9539	13.1046	14.7401	13.9771	16.7544	15.1583	15.655	18.0578	17.8672	14.2579	14.7101	18.1648	17.8667	15.2559	16.8153	15.2217	16.4713	15.8043	17.8527	17.0206	16.0356	15.6826	14.272	13.8508	18.164	15.4653	16.9316	17.6442	16.6354	16.0062	16.4551	16.7568	16.4136	13.0071
847_D10	Keto	D10	14.9727	15.2459	16.0978	15.7142	14.7193	20.4065	16.2706	18.2645	16.9965	16.0339	17.8167	15.25	15.2357	15.4613	13.152	14.4618	14.8206	16.6768	15.0426	16.1489	14.5843	17.7116	15.3862	14.9445	14.0109	17.2294	13.6899	16.5245	18.9019	16.8181	15.6581	17.9441	16.959	15.7321	14.4283	13.8627	14.3096	18.3525	15.6929	16.9264	17.8802	15.7237	15.6887	16.2097	17.4391	17.0788	15.1228
951_D10	Control	D10	14.6414	14.2353	15.6652	15.1789	15.3514	13.881	14.7029	18.2301	16.7344	15.7372	18.7278	15.3926	13.9387	15.7838	14.8756	13.9507	13.6314	16.5376	14.7167	16.1316	16.3156	17.2399	16.9665	15.1572	13.5786	13.4828	15.0342	17.8215	17.8064	16.0188	15.3252	17.2706	17.0337	16.991	14.329	13.7135	14.0852	17.304	16.3399	16.6884	17.5163	15.1517	15.3177	16.4523	18.2887	17.9698	14.0248
509_D10	Keto	D10	14.5909	14.8932	15.3537	15.4038	14.9556	15.6552	13.9137	18.2225	16.4628	14.8409	16.8826	14.5618	15.0384	15.8819	15.3089	14.3872	14.839	16.5215	14.3906	16.104	17.455	18.3869	16.4958	17.757	14.7317	18.5013	15.0339	17.8018	18.8447	18.2947	15.1843	18.7266	14.1584	17.3079	15.3414	14.447	14.7195	16.5072	17.1914	16.7568	15.0563	17.8757	16.4191	16.8588	18.1522	19.0094	14.7603
358_D10	Control	D10	14.5476	14.1981	12.9894	14.9505	15.2955	20.5677	15.7764	17.7818	16.5735	15.652	16.4709	14.7232	19.438	15.5515	14.2669	14.5452	14.3475	16.0947	14.5756	15.6573	16.7421	19.5647	17.185	19.468	17.4266	17.4836	14.7022	17.4837	13.905	15.2852	15.2845	17.208	16.7541	17.9802	14.0774	14.3512	13.1597	17.7226	15.3784	16.3697	17.9498	16.052	15.0156	15.1862	18.0053	18.0379	15.7673
954_D10	Control	D10	14.5732	13.3709	15.18	14.9792	15.1695	19.7898	14.1784	18.3	16.5811	15.5951	18.6838	15.3018	15.226	15.356	14.0723	13.2374	13.0277	16.0534	14.6616	16.18	15.8076	18.6882	17.6997	14.783	14.2205	13.672	14.7228	17.4549	18.4493	15.9854	15.2918	17.2351	17.0263	16.1451	14.3134	12.992	13.4314	16.8722	14.7576	16.3456	17.7662	14.7241	15.6513	14.6996	18.0587	18.4189	14.9373
[truncated: 549 more columns]

## Sheet: Fig3b
Sample	Group	Day	FT003	FT007	FT014	FT019	FT024	FT028	FT035	FT041	FT058	FT060	FT073	FT080	FT084	FT086	FT087	FT092	FT093	FT103	FT125	FT136	FT142	FT149	FT157	FT169	FT172	FT193	FT194	FT198	FT229	FT234	FT247	FT267	FT268	FT270	FT273	FT274	FT287	FT308	FT313	FT318	FT329	FT331	FT332	FT347	FT357	FT361	FT365
810_D10	Keto	D10	15.0653	15.2311	17.0116	15.4735	14.0438	16.8846	16.7393	16.4753	17.2398	15.5793	15.9396	14.0097	14.0554	15.9233	13.018	15.0437	13.6983	16.5945	15.2158	15.2745	18.6753	18.5501	15.3594	13.7738	15.9351	17.7308	14.3791	16.564	13.6409	17.9529	15.7194	17.8247	16.5137	14.6043	15.3621	13.6044	13.2433	18.0515	19.9136	16.8357	17.6184	15.9212	15.3648	17.6745	16.7444	16.9462	14.2632
949_D10	Control	D10	14.8964	13.5875	12.9875	14.9767	15.3629	19.7108	14.2525	18.4993	16.9737	15.9693	18.9719	14.9113	14.9088	14.3269	15.203	14.3041	14.1606	16.0813	14.9496	16.4522	16.1495	17.4886	18.2746	14.7248	18.5246	13.5785	15.4696	17.4243	18.6373	17.7995	15.5087	16.748	16.8886	17.7379	15.1481	13.8092	13.2449	17.7834	20.5234	16.3434	14.3172	15.86	15.569	15.3906	18.6932	19.9911	15.5807
845_D10	Control	D10	14.6536	13.8974	17.2683	15.6338	15.4038	19.694	14.6588	17.6271	16.7151	15.7324	17.0698	14.6031	14.7066	15.5793	14.1327	14.3857	13	16.6409	14.7683	15.4801	17.0772	17.3508	13.9767	13.5689	17.3315	17.7114	14.8571	17.6014	17.797	16.9484	15.3596	16.8086	16.8116	15.849	14.7727	13.1043	13.7515	18.7143	16.0833	16.9444	16.9388	15.3167	15.4024	15.7845	16.8435	16.6271	15.5855
547_D10	Control	D10	14.9956	14.5388	17.8301	15.4345	15.8491	20.0194	14.8061	17.6076	16.2923	15.3794	16.5091	14.7599	19.4426	15.3636	13.9449	14.0529	13.0407	16.4503	15.0612	15.6083	17.4951	17.8178	15.8019	14.2967	17.4323	17.6144	15.602	18.2942	17.8842	17.5413	15.6385	16.8045	17.0892	15.5444	15.3826	13.1999	13.3956	18.159	15.5487	16.7629	17.4001	16.0441	15.4156	16.9676	17.0985	16.4461	14.3942
107_D10	Keto	D10	14.1851	14.9953	15.5351	14.9407	13.0232	20.1332	14.5586	18.8808	16.6172	15.6057	19.7778	15.2353	15.2479	14.1642	13.0768	14.4333	17.1311	16.2543	14.5143	16.8252	17.6777	16.8028	18.8303	18.0805	18.401	17.1276	14.3916	14.9173	18.9322	18.0036	15.1815	17.8054	17.6944	17.2831	15.1151	14.4916	13.4215	17.5224	17.6386	17.1284	14.2476	16.3949	15.3155	16.3394	18.5406	20.0289	14.0946
733_D10	Keto	D10	15.0068	15.1882	16.0305	15.5364	14.8601	16.905	15.0393	17.556	17.0722	16.1241	16.4413	14.5465	13.2736	15.6429	13.118	14.4156	14.1866	16.6438	15.0452	15.4982	18.3054	14.8175	14.3529	14.3005	17.391	17.8688	15.1806	16.817	17.0059	17.1454	15.6076	18.0412	16.3999	14.2972	15.4721	13.2893	13.4746	17.8796	15.241	16.94	17.5831	15.6287	15.6655	15.5598	16.7602	16.4711	13.8947
264_D10	Keto	D10	15.0359	14.7367	15.7385	15.3468	15.4117	19.9108	14.6563	17.8199	16.9546	15.9429	17.2307	14.4852	14.5267	15.1252	14.5974	14.5645	14.3868	16.3888	14.9387	15.7585	17.2334	18.3295	14.4274	14.2246	17.3936	17.8208	15.4282	14.4104	14.011	16.6672	15.5036	16.473	16.8512	13.3448	15.0616	13.711	13.3997	18.5078	15.8825	16.6535	17.8596	15.6649	15.3245	16.9123	17.0462	17.1436	14.9113
432_D10	Control	D10	14.6632	14.4036	16.1554	15.6955	15.5506	20.3456	15.0373	18.839	16.7847	15.7735	19.7782	15.6154	13.9615	15.7291	15.0753	14.5988	14.61	16.7645	14.8088	16.7457	16.999	17.7099	14.2141	13.7231	15.7753	18.5511	14.9854	17.7203	16.9576	16.9863	15.3272	17.011	17.8178	18.271	15.1162	14.8828	14.3106	19.2694	19.0376	17.0187	17.9149	15.6043	16.2445	14.9598	17.9746	18.376	15.5675
196_D10	Control	D10	14.694	14.0658	15.7794	15.6897	14.9607	20.7186	15.5395	17.7056	16.8238	15.9237	16.1742	14.7003	14.6933	15.871	14.6779	13.7126	13.1822	16.7056	14.7883	15.4264	13.8281	17.88	13.8781	14.1814	17.628	17.5764	15.4147	17.3499	17.5739	17.0883	15.4698	16.504	16.4564	15.5733	15.1805	13.4677	13.6529	18.1325	15.4729	16.9698	17.4843	16.0666	15.577	17.4352	16.7284	16.9127	15.8613
901_D10	Control	D10	14.3818	13.1567	15.7935	14.8986	15.3203	19.8351	14.4233	17.9326	16.502	15.553	17.2214	14.9794	13.5499	14.8812	13.7952	14.4673	13.6076	16.2442	14.6143	15.7421	16.1604	16.9176	16.4655	14.6356	17.9537	17.6671	14.5231	17.2023	17.8718	15.5042	15.0696	16.3456	17.3248	16.3914	14.8542	13.1695	13.5704	17.1983	19.7151	16.5554	16.4852	15.577	14.784	14.5405	17.5832	16.72	15.1638
173_D10	Keto	D10	15.2095	15.8721	15.7802	15.5631	14.8524	20.3358	15.4834	17.9086	17.2392	16.2852	17.2008	15.3674	14.094	16.1179	13.1674	15.0928	15.2514	16.6103	15.0274	15.78	18.1173	18.2586	14.0857	15.088	19.1995	13.445	14.8259	16.456	15.8465	18.0493	15.8817	18.0505	16.7152	15.5274	15.1847	14.3419	14.2244	17.8724	15.0921	16.8752	18.3443	16.2579	15.331	15.3779	17.0478	17.0382	15.8258
678_D10	Keto	D10	15.1274	15.5551	16.3269	15.7005	14.7364	19.9912	15.0508	17.7912	17.1228	16.1538	16.6599	14.939	15.0232	15.9539	13.1046	14.7401	13.9771	16.7544	15.1583	15.655	18.0578	17.8672	14.2579	14.7101	18.1648	17.8667	15.2559	16.8153	15.2217	16.4713	15.8043	17.8527	17.0206	16.0356	15.6826	14.272	13.8508	18.164	15.4653	16.9316	17.6442	16.6354	16.0062	16.4551	16.7568	16.4136	13.0071
847_D10	Keto	D10	14.9727	15.2459	16.0978	15.7142	14.7193	20.4065	16.2706	18.2645	16.9965	16.0339	17.8167	15.25	15.2357	15.4613	13.152	14.4618	14.8206	16.6768	15.0426	16.1489	14.5843	17.7116	15.3862	14.9445	14.0109	17.2294	13.6899	16.5245	18.9019	16.8181	15.6581	17.9441	16.959	15.7321	14.4283	13.8627	14.3096	18.3525	15.6929	16.9264	17.8802	15.7237	15.6887	16.2097	17.4391	17.0788	15.1228
951_D10	Control	D10	14.6414	14.2353	15.6652	15.1789	15.3514	13.881	14.7029	18.2301	16.7344	15.7372	18.7278	15.3926	13.9387	15.7838	14.8756	13.9507	13.6314	16.5376	14.7167	16.1316	16.3156	17.2399	16.9665	15.1572	13.5786	13.4828	15.0342	17.8215	17.8064	16.0188	15.3252	17.2706	17.0337	16.991	14.329	13.7135	14.0852	17.304	16.3399	16.6884	17.5163	15.1517	15.3177	16.4523	18.2887	17.9698	14.0248
509_D10	Keto	D10	14.5909	14.8932	15.3537	15.4038	14.9556	15.6552	13.9137	18.2225	16.4628	14.8409	16.8826	14.5618	15.0384	15.8819	15.3089	14.3872	14.839	16.5215	14.3906	16.104	17.455	18.3869	16.4958	17.757	14.7317	18.5013	15.0339	17.8018	18.8447	18.2947	15.1843	18.7266	14.1584	17.3079	15.3414	14.447	14.7195	16.5072	17.1914	16.7568	15.0563	17.8757	16.4191	16.8588	18.1522	19.0094	14.7603
358_D10	Control	D10	14.5476	14.1981	12.9894	14.9505	15.2955	20.5677	15.7764	17.7818	16.5735	15.652	16.4709	14.7232	19.438	15.5515	14.2669	14.5452	14.3475	16.0947	14.5756	15.6573	16.7421	19.5647	17.185	19.468	17.4266	17.4836	14.7022	17.4837	13.905	15.2852	15.2845	17.208	16.7541	17.9802	14.0774	14.3512	13.1597	17.7226	15.3784	16.3697	17.9498	16.052	15.0156	15.1862	18.0053	18.0379	15.7673
954_D10	Control	D10	14.5732	13.3709	15.18	14.9792	15.1695	19.7898	14.1784	18.3	16.5811	15.5951	18.6838	15.3018	15.226	15.356	14.0723	13.2374	13.0277	16.0534	14.6616	16.18	15.8076	18.6882	17.6997	14.783	14.2205	13.672	14.7228	17.4549	18.4493	15.9854	15.2918	17.2351	17.0263	16.1451	14.3134	12.992	13.4314	16.8722	14.7576	16.3456	17.7662	14.7241	15.6513	14.6996	18.0587	18.4189	14.9373
[truncated: 549 more columns]

## Sheet: Fig3c
Sample	Group	Day	FT003	FT007	FT014	FT019	FT024	FT028	FT035	FT041	FT058	FT060	FT073	FT080	FT084	FT086	FT087	FT092	FT093	FT103	FT125	FT136	FT142	FT149	FT157	FT169	FT172	FT193	FT194	FT198	FT229	FT234	FT247	FT267	FT268	FT270	FT273	FT274	FT287	FT308	FT313	FT318	FT329	FT331	FT332	FT347	FT357	FT361	FT365
810_D10	Keto	D10	15.0653	15.2311	17.0116	15.4735	14.0438	16.8846	16.7393	16.4753	17.2398	15.5793	15.9396	14.0097	14.0554	15.9233	13.018	15.0437	13.6983	16.5945	15.2158	15.2745	18.6753	18.5501	15.3594	13.7738	15.9351	17.7308	14.3791	16.564	13.6409	17.9529	15.7194	17.8247	16.5137	14.6043	15.3621	13.6044	13.2433	18.0515	19.9136	16.8357	17.6184	15.9212	15.3648	17.6745	16.7444	16.9462	14.2632
949_D10	Control	D10	14.8964	13.5875	12.9875	14.9767	15.3629	19.7108	14.2525	18.4993	16.9737	15.9693	18.9719	14.9113	14.9088	14.3269	15.203	14.3041	14.1606	16.0813	14.9496	16.4522	16.1495	17.4886	18.2746	14.7248	18.5246	13.5785	15.4696	17.4243	18.6373	17.7995	15.5087	16.748	16.8886	17.7379	15.1481	13.8092	13.2449	17.7834	20.5234	16.3434	14.3172	15.86	15.569	15.3906	18.6932	19.9911	15.5807
845_D10	Control	D10	14.6536	13.8974	17.2683	15.6338	15.4038	19.694	14.6588	17.6271	16.7151	15.7324	17.0698	14.6031	14.7066	15.5793	14.1327	14.3857	13	16.6409	14.7683	15.4801	17.0772	17.3508	13.9767	13.5689	17.3315	17.7114	14.8571	17.6014	17.797	16.9484	15.3596	16.8086	16.8116	15.849	14.7727	13.1043	13.7515	18.7143	16.0833	16.9444	16.9388	15.3167	15.4024	15.7845	16.8435	16.6271	15.5855
547_D10	Control	D10	14.9956	14.5388	17.8301	15.4345	15.8491	20.0194	14.8061	17.6076	16.2923	15.3794	16.5091	14.7599	19.4426	15.3636	13.9449	14.0529	13.0407	16.4503	15.0612	15.6083	17.4951	17.8178	15.8019	14.2967	17.4323	17.6144	15.602	18.2942	17.8842	17.5413	15.6385	16.8045	17.0892	15.5444	15.3826	13.1999	13.3956	18.159	15.5487	16.7629	17.4001	16.0441	15.4156	16.9676	17.0985	16.4461	14.3942
107_D10	Keto	D10	14.1851	14.9953	15.5351	14.9407	13.0232	20.1332	14.5586	18.8808	16.6172	15.6057	19.7778	15.2353	15.2479	14.1642	13.0768	14.4333	17.1311	16.2543	14.5143	16.8252	17.6777	16.8028	18.8303	18.0805	18.401	17.1276	14.3916	14.9173	18.9322	18.0036	15.1815	17.8054	17.6944	17.2831	15.1151	14.4916	13.4215	17.5224	17.6386	17.1284	14.2476	16.3949	15.3155	16.3394	18.5406	20.0289	14.0946
733_D10	Keto	D10	15.0068	15.1882	16.0305	15.5364	14.8601	16.905	15.0393	17.556	17.0722	16.1241	16.4413	14.5465	13.2736	15.6429	13.118	14.4156	14.1866	16.6438	15.0452	15.4982	18.3054	14.8175	14.3529	14.3005	17.391	17.8688	15.1806	16.817	17.0059	17.1454	15.6076	18.0412	16.3999	14.2972	15.4721	13.2893	13.4746	17.8796	15.241	16.94	17.5831	15.6287	15.6655	15.5598	16.7602	16.4711	13.8947
264_D10	Keto	D10	15.0359	14.7367	15.7385	15.3468	15.4117	19.9108	14.6563	17.8199	16.9546	15.9429	17.2307	14.4852	14.5267	15.1252	14.5974	14.5645	14.3868	16.3888	14.9387	15.7585	17.2334	18.3295	14.4274	14.2246	17.3936	17.8208	15.4282	14.4104	14.011	16.6672	15.5036	16.473	16.8512	13.3448	15.0616	13.711	13.3997	18.5078	15.8825	16.6535	17.8596	15.6649	15.3245	16.9123	17.0462	17.1436	14.9113
432_D10	Control	D10	14.6632	14.4036	16.1554	15.6955	15.5506	20.3456	15.0373	18.839	16.7847	15.7735	19.7782	15.6154	13.9615	15.7291	15.0753	14.5988	14.61	16.7645	14.8088	16.7457	16.999	17.7099	14.2141	13.7231	15.7753	18.5511	14.9854	17.7203	16.9576	16.9863	15.3272	17.011	17.8178	18.271	15.1162	14.8828	14.3106	19.2694	19.0376	17.0187	17.9149	15.6043	16.2445	14.9598	17.9746	18.376	15.5675
196_D10	Control	D10	14.694	14.0658	15.7794	15.6897	14.9607	20.7186	15.5395	17.7056	16.8238	15.9237	16.1742	14.7003	14.6933	15.871	14.6779	13.7126	13.1822	16.7056	14.7883	15.4264	13.8281	17.88	13.8781	14.1814	17.628	17.5764	15.4147	17.3499	17.5739	17.0883	15.4698	16.504	16.4564	15.5733	15.1805	13.4677	13.6529	18.1325	15.4729	16.9698	17.4843	16.0666	15.577	17.4352	16.7284	16.9127	15.8613
901_D10	Control	D10	14.3818	13.1567	15.7935	14.8986	15.3203	19.8351	14.4233	17.9326	16.502	15.553	17.2214	14.9794	13.5499	14.8812	13.7952	14.4673	13.6076	16.2442	14.6143	15.7421	16.1604	16.9176	16.4655	14.6356	17.9537	17.6671	14.5231	17.2023	17.8718	15.5042	15.0696	16.3456	17.3248	16.3914	14.8542	13.1695	13.5704	17.1983	19.7151	16.5554	16.4852	15.577	14.784	14.5405	17.5832	16.72	15.1638
173_D10	Keto	D10	15.2095	15.8721	15.7802	15.5631	14.8524	20.3358	15.4834	17.9086	17.2392	16.2852	17.2008	15.3674	14.094	16.1179	13.1674	15.0928	15.2514	16.6103	15.0274	15.78	18.1173	18.2586	14.0857	15.088	19.1995	13.445	14.8259	16.456	15.8465	18.0493	15.8817	18.0505	16.7152	15.5274	15.1847	14.3419	14.2244	17.8724	15.0921	16.8752	18.3443	16.2579	15.331	15.3779	17.0478	17.0382	15.8258
678_D10	Keto	D10	15.1274	15.5551	16.3269	15.7005	14.7364	19.9912	15.0508	17.7912	17.1228	16.1538	16.6599	14.939	15.0232	15.9539	13.1046	14.7401	13.9771	16.7544	15.1583	15.655	18.0578	17.8672	14.2579	14.7101	18.1648	17.8667	15.2559	16.8153	15.2217	16.4713	15.8043	17.8527	17.0206	16.0356	15.6826	14.272	13.8508	18.164	15.4653	16.9316	17.6442	16.6354	16.0062	16.4551	16.7568	16.4136	13.0071
847_D10	Keto	D10	14.9727	15.2459	16.0978	15.7142	14.7193	20.4065	16.2706	18.2645	16.9965	16.0339	17.8167	15.25	15.2357	15.4613	13.152	14.4618	14.8206	16.6768	15.0426	16.1489	14.5843	17.7116	15.3862	14.9445	14.0109	17.2294	13.6899	16.5245	18.9019	16.8181	15.6581	17.9441	16.959	15.7321	14.4283	13.8627	14.3096	18.3525	15.6929	16.9264	17.8802	15.7237	15.6887	16.2097	17.4391	17.0788	15.1228
951_D10	Control	D10	14.6414	14.2353	15.6652	15.1789	15.3514	13.881	14.7029	18.2301	16.7344	15.7372	18.7278	15.3926	13.9387	15.7838	14.8756	13.9507	13.6314	16.5376	14.7167	16.1316	16.3156	17.2399	16.9665	15.1572	13.5786	13.4828	15.0342	17.8215	17.8064	16.0188	15.3252	17.2706	17.0337	16.991	14.329	13.7135	14.0852	17.304	16.3399	16.6884	17.5163	15.1517	15.3177	16.4523	18.2887	17.9698	14.0248
509_D10	Keto	D10	14.5909	14.8932	15.3537	15.4038	14.9556	15.6552	13.9137	18.2225	16.4628	14.8409	16.8826	14.5618	15.0384	15.8819	15.3089	14.3872	14.839	16.5215	14.3906	16.104	17.455	18.3869	16.4958	17.757	14.7317	18.5013	15.0339	17.8018	18.8447	18.2947	15.1843	18.7266	14.1584	17.3079	15.3414	14.447	14.7195	16.5072	17.1914	16.7568	15.0563	17.8757	16.4191	16.8588	18.1522	19.0094	14.7603
358_D10	Control	D10	14.5476	14.1981	12.9894	14.9505	15.2955	20.5677	15.7764	17.7818	16.5735	15.652	16.4709	14.7232	19.438	15.5515	14.2669	14.5452	14.3475	16.0947	14.5756	15.6573	16.7421	19.5647	17.185	19.468	17.4266	17.4836	14.7022	17.4837	13.905	15.2852	15.2845	17.208	16.7541	17.9802	14.0774	14.3512	13.1597	17.7226	15.3784	16.3697	17.9498	16.052	15.0156	15.1862	18.0053	18.0379	15.7673
954_D10	Control	D10	14.5732	13.3709	15.18	14.9792	15.1695	19.7898	14.1784	18.3	16.5811	15.5951	18.6838	15.3018	15.226	15.356	14.0723	13.2374	13.0277	16.0534	14.6616	16.18	15.8076	18.6882	17.6997	14.783	14.2205	13.672	14.7228	17.4549	18.4493	15.9854	15.2918	17.2351	17.0263	16.1451	14.3134	12.992	13.4314	16.8722	14.7576	16.3456	17.7662	14.7241	15.6513	14.6996	18.0587	18.4189	14.9373
[truncated: 549 more columns]

## Sheet: Fig3d
Sample	Group	Day	FT001	FT016	FT020	FT031	FT048	FT054	FT056	FT072	FT075	FT080	FT083	FT106	FT108	FT122	FT128	FT142	FT167	FT171	FT181	FT194	FT205	FT207	FT209	FT220	FT221	FT233	FT239	FT243	FT262	FT294	FT316	FT328	FT342	FT362	FT374	FT405	FT419	FT437	FT441	FT444	FT475	FT491	FT497	FT508	FT516	FT522	FT584
810_D10	Keto	D10	16.5619	12.2939	14.5907	14.6199	17.0621	13.3494	14.0143	13.0426	12.3454	14.1971	18.6344	15.918	15.7529	15.7224	16.5866	13.6635	15.632	13.7237	18.6707	15.9261	13.4785	12.4767	13.1733	17.9715	18.1402	15.6776	13.4643	13.7778	13.7188	14.1057	14.2654	15.5086	16.6864	17.2546	18.8392	18.6288	16.4049	17.4804	15.5408	14.9625	12.4103	14.2251	16.9886	17.0606	15.5493	14.8554	15.6235
949_D10	Control	D10	15.4236	12.6085	17.1919	14.5968	16.9509	13.4376	15.5832	14.6659	14.9427	14.0218	16.2028	14.9276	16.6374	17.067	15.1806	14.9479	12.3374	12.8282	17.4098	15.8169	12.3209	13.0608	13.7295	16.7993	17.1305	12.6495	14.5454	15.0683	17.4752	17.5707	15.4367	12.2865	15.1035	15.2305	15.0622	15.5897	17.3186	15.6209	16.9168	16.7195	15.728	13.9204	15.0218	14.1261	16.1661	15.6652	17.3786
845_D10	Control	D10	18.2923	13.2527	14.4922	15.2201	16.4296	13.1726	15.5586	15.3836	12.7887	13.9653	18.9582	17.6256	15.0285	15.841	15.7946	13.3092	14.1622	13.4522	17.822	14.4602	13.0994	14.8195	14.4434	17.5925	17.4367	15.6224	14.6973	13.2138	13.1258	14.7956	14.7107	12.2974	16.325	14.827	16.0858	16.588	15.8275	16.5474	14.9503	14.7071	12.4643	14.2277	13.2227	16.2326	15.5493	15.0849	16.9951
547_D10	Control	D10	16.6712	13.4353	14.2733	16.1507	16.6809	13.0485	15.8693	15.6404	12.4748	14.1281	17.4446	15.9703	12.6502	15.7412	15.8915	13.5361	12.448	12.9291	17.9285	14.6612	13.1061	15.6061	14.4498	16.2978	18.0501	15.6244	14.695	13.1351	13.3455	15.2659	14.7731	12.263	15.3091	14.8199	17.3754	16.6573	14.0742	16.9873	16.0224	14.4964	12.3846	13.5961	13.2165	16.2842	12.2746	15.2062	15.4555
107_D10	Keto	D10	16.9962	13.4218	16.8078	16.9524	17.0656	13.4311	14.9409	16.4047	16.0738	13.7829	17.7311	16.4531	12.4067	17.3712	15.1516	14.5142	15.632	12.7903	17.2528	16.3752	12.6745	16.2611	13.7038	16.7415	16.2575	14.8683	14.9212	15.0683	13.2292	16.2075	13.5045	14.7554	18.0647	15.7459	19.4719	16.7322	18.6456	16.3713	16.1445	16.6418	15.728	14.6106	17.5584	13.6101	15.5493	15.3389	17.7934
733_D10	Keto	D10	17.6536	13.6237	15.9641	15.8618	16.9031	13.237	15.1199	17.223	12.5154	14.095	18.2441	18.4832	15.9177	15.6794	16.6816	15.1434	15.1858	13.9233	18.5796	15.7344	13.4096	13.1202	15.2011	16.9545	18.2245	15.5227	15.2356	15.1158	13.3556	12.2821	14.7388	14.6449	15.2049	17.161	18.6766	12.8193	16.0338	17.5774	16.0442	14.6726	16.3234	14.5471	16.5489	16.5525	17.183	15.5492	15.3504
264_D10	Keto	D10	18.1933	13.754	15.3556	14.8798	16.969	13.3543	15.9278	13.5522	13.258	14.4026	18.7818	15.9997	12.4527	16.1704	15.7599	14.0238	12.2668	12.8352	18.0024	15.9683	12.6996	12.5127	14.2296	14.4074	17.6116	15.3491	15.2107	14.124	13.496	14.8107	15.5012	15.3019	14.4556	16.8987	14.5547	16.866	14.8753	16.4215	16.0091	15.4699	12.6519	15.0624	15.1564	16.1584	15.5493	15.1888	15.5539
432_D10	Control	D10	17.9107	13.1815	15.7045	14.9617	15.8	13.7358	15.7838	15.0894	15.5426	14.1753	18.4683	17.359	14.6178	17.1903	15.3387	13.7718	12.3285	12.9891	17.3839	14.8885	13.0994	15.7392	13.9144	18.3488	17.5943	15.704	14.9212	12.6825	17.4752	15.125	14.8414	14.3459	17.3612	14.6038	15.2673	16.4558	16.923	16.1297	15.9769	15.0854	12.2781	15.0191	13.8759	16.0697	15.2391	15.3389	15.5645
196_D10	Control	D10	18.06	13.6758	15.7848	16.0026	15.7187	12.2556	16.0692	15.1284	12.4839	13.8738	18.6352	18.0891	15.48	15.9762	15.1388	13.5913	13.1656	13.0012	17.011	14.4832	12.8322	14.051	13.5293	17.6333	17.9611	15.48	14.9748	16.988	17.4752	14.6671	14.4746	15.0746	13.2628	15.7984	18.5701	16.529	16.1992	16.6566	15.6498	14.6608	16.0966	14.309	13.5274	16.4697	15.5493	15.4262	16.4792
901_D10	Control	D10	17.4273	13.7587	16.7971	15.442	15.7137	13.4376	14.7329	15.6389	13.4551	14.2533	18.0163	16.06	16.5954	16.5638	15.7836	12.8692	13.4893	13.3506	17.7108	15.0197	12.6182	16.8898	14.3943	18.8286	14.1902	15.3512	14.6051	14.2231	13.3439	14.4548	15.0851	15.0746	13.8536	16.6917	18.4002	16.4715	16.1213	16.9146	16.3301	15.1869	13.1437	13.3044	12.5562	16.0155	12.2797	14.3292	18.4019
173_D10	Keto	D10	12.6653	13.5041	14.3151	15.4932	17.1666	13.5802	15.759	16.4187	12.8562	14.2848	12.9047	17.2064	14.4159	15.9968	16.2202	15.0734	12.3286	13.2524	18.4348	16.1364	13.0171	13.6441	14.7148	15.9805	17.908	15.5129	14.9924	12.3122	17.4752	13.2576	14.5934	14.7619	13.5117	16.6869	19.1083	17.8514	15.7413	16.3303	16.0435	15.3727	12.2624	14.8771	16.8644	16.1297	15.5493	15.0899	14.8121
678_D10	Keto	D10	16.9335	13.4801	15.0942	16.341	17.1955	13.2728	15.7153	15.8937	12.7761	14.6171	17.5535	14.1493	12.3725	16.4462	15.8514	16.6527	15.632	13.0392	18.1813	18.0008	13.267	15.7356	14.1489	15.8138	18.7951	16.349	15.6455	15.0683	17.4752	14.8049	15.1847	15.5791	16.3612	16.1392	16.1594	18.645	16.2665	17.5914	17.0358	14.0082	15.728	15.2639	16.0732	16.8024	15.5493	15.8272	14.8909
847_D10	Keto	D10	17.5213	13.4916	16.5089	15.2762	17.1487	12.6772	15.0967	15.3963	13.7003	14.1096	18.0903	18.9137	16.2338	16.6436	16.3996	15.1724	16.0507	13.0096	18.2526	17.6418	12.7977	16.8179	13.2086	15.6223	18.467	15.7558	15.1573	12.3765	13.6728	14.8864	14.7089	15.3535	14.8239	16.6892	19.0262	18.0286	15.7642	16.5501	16.1036	15.663	13.0613	14.5229	16.5436	16.2822	15.5493	15.302	15.3244
951_D10	Control	D10	17.7295	13.4022	16.9243	13.8696	16.0704	12.6696	15.7301	14.9013	15.0453	14.2451	18.3101	18.6609	16.0742	17.1808	15.5685	14.5267	15.9164	12.734	17.5382	15.3264	12.8768	15.6394	14.1281	14.9984	17.6609	16.0958	15.202	13.7232	13.063	13.8768	15.716	14.39	17.5314	14.7549	18.2952	16.1124	16.0678	17.3801	15.8239	15.7541	12.4433	15.0502	14.6684	16.2043	14.5695	14.2728	18.8894
509_D10	Keto	D10	18.0714	13.4218	16.4122	13.7375	17.9072	14.2674	15.8891	16.0065	14.1703	13.2493	16.4493	17.01	15.6233	17.2673	16.016	14.1207	13.4281	12.6864	17.9117	16.1125	12.2709	17.0262	14.7319	15.8207	18.0283	18.2783	14.9212	13.7147	12.8159	14.7647	15.1445	12.2954	16.1529	17.3531	15.9107	17.4717	14.9361	16.2226	15.5989	15.7255	12.5818	14.0605	14.7367	15.6704	12.4428	17.0207	16.6049
358_D10	Control	D10	18.0581	13.1707	16.6376	14.4157	16.6362	13.807	14.8677	15.6389	12.8271	13.2337	18.6383	16.3825	12.2819	16.0508	14.4501	13.532	15.632	13.1452	16.4017	14.4978	13.0994	13.5967	13.7288	15.5529	15.2629	14.4757	14.9212	12.2955	17.4752	15.4041	12.9665	13.9077	18.7857	12.2719	18.6498	16.1375	16.007	16.2174	16.5537	15.8878	15.728	14.309	13.3034	16.0641	15.7756	15.3389	18.574
954_D10	Control	D10	17.0194	12.8437	16.3181	15.2529	16.8619	13.2113	13.1429	15.6389	15.2719	14.0121	18.3939	15.841	15.9858	17.2234	14.1146	14.6686	15.756	13.0688	16.5974	16.1293	12.2936	16.0741	12.9829	17.4476	14.9441	15.1681	14.9212	14.8367	13.264	16.1433	15.3386	12.4422	18.2832	15.7872	19.1245	15.5629	17.4478	15.7639	12.3307	15.8769	13.1635	12.6172	14.6684	13.9402	15.5493	14.384	18.5772
[truncated: 193 more columns]

[truncated: 1 more sheets: Fig4a]
